# Supplementary material for: Adiponectin and Interleukin-33: Possible Early Markers of Metabolic Syndrome
Source: J Clin Med. 2022 Dec 24;12(1):132. doi: 10.3390/jcm12010132 (PMC9821697; doi:10.3390/jcm12010132)
Supplement: Supplementary file 1 [file jcm-12-00132-s001.zip]

Archive with 1 entries (1 files):
- jcm-2093953-supplementary.pdf
